# Supplementary material for: New Bithiophene Extended IDIC-Based Non-Fullerene Acceptors and Organic Photovoltaics Thereof
Source: Molecules. 2022 Feb 7;27(3):1113. doi: 10.3390/molecules27031113 (PMC8838869; doi:10.3390/molecules27031113)
Supplement: Supplementary file 1 [file molecules-27-01113-s001.zip]

Archive with 1 entries (1 files):
- molecules-1545908-supplementary.pdf
